# Supplementary material for: Proteasome-Mediated Regulation of Cdhr1a by Siah1 Modulates Photoreceptor Development and Survival in Zebrafish
Source: Front Cell Dev Biol. 2020 Nov 23;8:594290. doi: 10.3389/fcell.2020.594290 (PMC7719784; doi:10.3389/fcell.2020.594290)
Supplement: Supplementary file 7 [file Table_1.XLSX]

## Sheet: Sheet1
Primers		Primer sequence (5' to 3')
FWISH probes	Siah1	Forward	ATGGACGAAGAAATGAGTCGC
		Reserve	TAATACGACTCACTATAGGGTCAGCACATAGATATGGTGAC
	Siah2l	Forward	ATGAGCCGTCCGTCCTCTGCG
		Reserve	TAATACGACTCACTATAGGGTTAGCACATAGAGATGGTCAC
	CDHR1a	Forward	ATGAAGAATGCAAGGGAAATA
		Reserve	TAATACGACTCACTATAGGGTCCTTCTGGACTGATTTCCAATGC
Cloning	CDHR1a FLAG	Forward	CATATCGATATGAAGAATGCAAGGGAAATAC
		Reserve	ATGCTCGAGTCACTTATCATCGTCGTCCTTGTAGTCGTATCGGTTGGCCATGTTTTTC
	CDHR1a LMA FLAG	Forward	CCTCCGAATGCCCCACTCATGGCTCCACCATTGCCAA
		Reserve	TTGGCAATGGTGGAGCCATGAGTGGGGCATTCGGAGG
	Siah1 MYC	Forward	CATATCGATATGGACGAAGAAATGAGTCGC
		Reserve	ATGCTCGAGCTACAGGTCCTCCTCCGAGATCAACTTTTGTTCGCACATAGATATGGTGACGTTAATG
	Siah1DRING MYC	Forward	TCGACCCAAGCGGAAACAGGCTGGCGA
		Reserve	TGACAGCGCTGTTTCCTCTCACGCCGA
attB primers	Siah1 attB	Forward	GGGGACAAGTTTGTACAAAAAAGCAGGCTCCATGGACGAAGAAATGAGTCGC
		Reserve	GGGGACCACTTTGTACAAGAAAGCTGGGTCGCACATAGATATGGTGACG
